# Supplementary material for: Polymerization of Poly(3,4-ethylenedioxythiophene) on Sulfated Cellulose Nanofiber and Its Conducting Property
Source: Materials (Basel). 2025 Mar 13;18(6):1273. doi: 10.3390/ma18061273 (PMC11943885; doi:10.3390/ma18061273)
Supplement: Supplementary file 1 [file materials-18-01273-s001.zip]

Archive with 1 entries (1 files):
- materials-3514684-supplementary.pdf
